# Supplementary material for: Hemoglobin, albumin, lymphocyte and platelet (HALP) score for predicting early and late mortality in elderly patients with proximal femur fractures
Source: PLoS One. 2025 Jan 9;20(1):e0313842. doi: 10.1371/journal.pone.0313842 (PMC11717259; doi:10.1371/journal.pone.0313842)
Supplement: S1 File — (XLSX) [file pone.0313842.s001.xlsx]

## Sheet: HALP-FEMUR revised SON - Kopya
Age	Fracture type ( 1= femoral neck, 2= intertrochanteric)	cumulative_survival_day	hospital_stay_duration	in_hospital_mortality ( 1= yes), (2= no)	mortality_30day (1=yes), (2= no)	mortality_3month (1= yes), (2=no)	mortality_6month (0= censored), (1=yes), (2=no)	mortality_12month (0= censored) (1= yes), (2= no)	comorbidity (1= yes), (2=no)	Fracture type ( 1= femoral neck, 2= intertrochanteric)	hemoglobin	albumin	lymphocyte	platelet	HALP	AST	ALT	ürea	creatinin	CRP	CAR	HALP_17.975 ( 1= ≤, 2= >)	CRP_28.145 (1= ≤, 2= >)	CAR_0.6574 (1 = ≤, 2 = >)
82	1	1096	3	2	2	2	2	2	2	1	13.5	42	1.66	233	40.4	17	13	23	0.8	0.7	0.0166667	2	1	1
84	1	1095	5	2	2	2	2	2	1	1	12.2	41.5	1.18	203	29.43	20	15	37	1.24	0.6	0.0144578	2	1	1
66	1	1093	5	2	2	2	2	2	1	1	12.8	42	1.44	218	35.51	26	32	21	0.5	0.7	0.0166667	2	1	1
67	2	1090	9	2	2	2	2	2	1	2	10.4	34	1.55	122	44.92	31	14	32	0.76	36.6	1.07647	2	2	2
87	2	1080	3	2	2	2	2	2	1	2	15.3	38	0.63	190	19.28	22	11	49	0.8	1.5	0.0394737	2	1	1
86	2	1055	4	2	2	2	2	2	1	2	12	41	2.29	388	29.04	18	14	38	1	18	0.439024	2	1	1
68	1	1055	5	2	2	2	2	2	2	1	15.8	40	3.8	198	121.29	18	12	41	0.88	1.5	0.0375	2,00	1	1
84	1	1054	7	2	2	2	2	2	1	1	12.6	40	0.99	209	23.87	29	14	66	0.8	37.2	0.93	2	2	2
85	2	1053	5	2	2	2	2	2	1	2	11.9	32	1.57	195	30.66	42	26	54	0.8	59.9	1.87187	2	2	2
78	2	1050	3	2	2	2	2	2	1	2	11.3	39.8	3.8	372	45.94	24	14	60	1.22	18.2	0.457286	2	1	1
66	1	1047	5	2	2	2	2	2	1	1	10.1	32.5	0.89	160	18.26	20	15	45	0.7	3.42	0.105231	2	1	1
84	1	1042	8	2	2	2	2	2	1	1	12.4	23	1.98	282	20.02	19	13	29	1.09	80.5	3.5	2	2	2
91	2	1032	6	2	2	2	2	2	1	2	12.1	35	1.12	201	23.6	14	20	39	0.8	3.9	0.111429	2	1	1
94	2	1027	8	2	2	2	2	2	1	2	13.5	36	1.27	210	29.39	24	12	36	1	2	0.0555556	2	1	1
72	1	1020	5	2	2	2	2	2	1	1	10.2	24	3.01	306	24.08	7	19	113	2.8	35	1.45833	2	2	2
86	2	1020	1	2	2	2	2	2	1	2	11.6	35	1.11	216	20.86	10	2	40	0.8	18.5	0.528571	2	1	1
85	2	1000	5	2	2	2	2	2	1	2	12.3	31	1.63	169	36.78	27	14	57	0.89	10	0.322581	2	1	1
75	2	982	7	2	2	2	2	2	1	2	9.4	27	1.21	184	16.69	15	16	48	0.9	29.9	1.10741	1	2	2
77	1	969	9	2	2	2	2	2	1	1	13.5	43	1.2	205	33.98	21	12	31	0.7	2.7	0.0627907	2	1	1
87	1	960	3	2	2	2	2	2	1	1	9.6	29	1.4	232	16.8	18	8	76	1.1	55.2	1.90345	1	2	2
88	1	958	9	2	2	2	2	2	2	1	11.6	35	3.27	302	43.96	16	11	38	0.7	13.2	0.377143	2	1	1
92	1	942	6	2	2	2	2	2	1	1	13.8	41	0.65	201	18.3	31	11	49	0.9	2.2	0.0536585	2	1	1
81	1	928	3	2	2	2	2	2	2	1	13.2	34.3	2.6	234	50.31	24	12	38	0.74	1.7	0.0495627	2	1	1
84	1	897	6	2	2	2	2	2	1	1	12.1	43.3	1.05	216	25.47	37	10	47	1.13	22.1	0.510393	2	1	1
87	2	862	11	2	2	2	2	2	1	2	11.3	32	1.39	276	18.21	17	11	39	1.1	98.1	3.06562	2	2	2
79	1	816	6	2	2	2	2	2	1	1	11	36	0.86	206	16.53	26	11	49	1	39.9	1.10833	1	2	2
73	2	769	4	2	2	2	2	2	1	2	13.5	36	0.77	173	21.63	22	6	57	0.9	25	0.694444	2	1	2
94	2	761	8	2	2	2	2	2	1	2	13.1	35	0.58	147	18.09	34	15	42	1.1	13	0.371429	2	1	1
93	2	741	9	2	2	2	2	2	2	2	14.2	32	1.55	207	34.03	21	12	48	0.8	103.3	3.22812	2	2	2
76	2	720	4	2	2	2	2	2	1	2	13.6	40	1.43	227	34.27	15	11	45	0.7	0.2	0.005	2	1	1
69	2	712	12	2	2	2	2	2	1	2	9.5	38	1.35	187	26.06	47	35	41	1	1.8	0.0473684	2	1	1
76	1	704	7	2	2	2	2	2	2	1	13.7	35	0.77	202	18.28	37	19	53	0.7	52.6	1.50286	2	2	2
85	1	697	14	2	2	2	2	2	1	1	13.2	43	1	227	25	100	23	70	0.91	2.3	0.0534884	2	1	1
73	2	693	14	2	2	2	2	2	1	2	13.3	32	0.76	151	21.42	45	37	40	0.9	171.2	5.35	2	2	2
76	1	687	12	2	2	2	2	2	1	1	10.7	31	1.75	305	19.03	13	16	61	0.9	30.1	0.970968	2	2	2
87	2	659	4	2	2	2	2	2	1	2	13.5	38	0.91	185	25.23	25	14	65	1	3.4	0.0894737	2	1	1
73	2	642	7	2	2	2	2	2	1	2	10.5	30	2.12	210	31.8	16	8	119	2.5	16.4	0.546667	2	1	1
87	1	632	6	2	2	2	2	2	1	1	12.4	42	1.14	196	30.29	20	11	54	1	0.4	0.00952381	2	1	1
79	1	631	5	2	2	2	2	2	1	1	13.3	41	2.17	254	46.59	22	29	37	1.2	4.4	0.107317	2	1	1
82	2	610	7	2	2	2	2	2	1	2	11.3	35	2.07	279	29.34	23	10	68	0.91	25.6	0.731429	2	1	2
88	1	599	4	2	2	2	2	2	1	1	14.7	32	0.86	160	25.28	22	11	44	0.8	110.2	3.44375	2	2	2
81	1	585	7	2	2	2	2	2	1	1	11.2	32	1.39	260	19.16	18	15	140	1.6	36.7	1.14688	2	2	2
77	1	580	7	2	2	2	2	2	1	1	13.6	42	0.85	268	18.12	14	10	35	0.7	1	0.0238095	2	1	1
80	1	576	5	2	2	2	2	2	1	1	12.8	35	1.27	189	30.1	24	17	93	1.6	1.8	0.0514286	2	1	1
75	1	505	8	2	2	2	2	2	1	1	13.6	38	1.31	127	53.31	19	14	168	3.8	30.8	0.810526	2	2	2
83	1	467	5	2	2	2	2	2	1	1	13.8	41.4	1.39	162	49.02	16	12	55	1.03	137.8	3.3285	2	2	2
65	1	451	5	2	2	2	2	2	1	1	10.8	36	1.45	198	28.47	13	10	32	1.8	130.2	3.61667	2	2	2
90	1	451	5	2	2	2	2	2	1	1	11.3	37	1.85	238	32.5	21	8	64	1	2	0.0540541	2	1	1
66	1	450	5	2	2	2	2	2	1	1	17.2	40	0.91	251	24.94	18	12	25	0.9	35.2	0.88	2	2	2
89	1	444	9	2	2	2	2	2	1	1	12	34	1.93	235	33.51	41	6	42	0.8	2.6	0.0764706	2	1	1
87	1	444	11	2	2	2	2	2	1	1	14.6	37	1.24	211	31.75	17	12	41	1.2	1	0.027027	2	1	1
83	1	443	9	2	2	2	2	2	1	1	11.6	39	1.19	171	31.48	17	11	65	1.6	33.2	0.851282	2	2	2
82	2	434	9	2	2	2	2	2	1	2	13.1	36.8	1.69	240	33.95	25	20	68	0.93	101	2.74457	2	2	2
85	2	424	7	2	2	2	2	2	1	2	7.7	25	2.68	256	20.15	15	12	127	1.3	141.8	5.672	2	2	2
81	1	419	7	2	2	2	2	2	1	1	13.7	40	0.63	175	19.73	14	10	52	1.79	6.9	0.1725	2	1	1
91	2	396	12	2	2	2	2	2	1	2	12.3	47	1.02	184	32.05	18	11	30	0.6	0.6	0.012766	2	1	1
82	2	394	7	2	2	2	2	2	1	2	12.5	44	1.45	261	30.56	10	9	62	1.2	109.8	2.49545	2	2	2
77	2	391	3	2	2	2	2	2	1	2	12.1	35	1.05	179	24.84	21	16	42	0.7	17.4	0.497143	2	1	1
90	1	391	5	2	2	2	2	2	2	1	13.2	35	1.61	245	30.36	19	11	40	0.8	13.8	0.394286	2	1	1
82	1	390	8	2	2	2	2	2	1	1	12.4	36	0.86	116	33.1	28	22	27	0.6	1.9	0.0527778	2	1	1
83	1	388	4	2	2	2	2	2	1	1	11.7	33	1.46	173	32.58	12	7	69	1.2	82	2.48485	2	2	2
84	1	388	7	2	2	2	2	2	1	1	14.8	36	1.02	186	29.22	26	11	45	1.2	11.2	0.311111	2	1	1
85	1	382	7	2	2	2	2	2	1	1	15.1	40	0.74	160	27.94	21	13	106	1.7	21.2	0.53	2	1	1
90	1	380	7	2	2	2	2	2	1	1	12.4	42	0.57	131	22.66	16	4	117	1.7	2.3	0.0547619	2	1	1
81	1	373	10	2	2	2	2	2	2	1	13.5	48	1.87	199	60.89	16	8	37	1.1	9.3	0.19375	2	1	1
65	1	369	7	2	2	2	2	2	1	1	13.7	36	0.97	201	23.8	21	10	75	1.4	117.8	3.27222	2	2	2
76	2	369	9	2	2	2	2	2	1	2	11.3	40	1.46	205	32.19	15	10	64	0.8	1.2	0.03	2	1	1
79	2	367	11	2	2	2	2	2	1	2	12.6	41	2.13	327	33.65	30	14	44	1	1	0.0243902	2	1	1
85	2	353	3	2	2	2	2	1	1	2	9.9	31	1.03	178	17.76	13	9	54	1.1	174.5	5.62903	1	2	2
85	2	344	3	2	2	2	2	1	1	2	8.2	34	1.15	284	11.29	41	14	22	0.7	68.3	2.00882	1	2	2
73	2	341	5	2	2	2	2	1	1	2	7.2	38	0.52	275	5.17	19	11	76	1.5	3.5	0.0921053	1	1	1
68	1	340	5	2	2	2	2	1	1	1	10.4	29	1.28	238	16.22	23	28	127	2.2	192	6.62069	1	2	2
65	1	339	3	2	2	2	2	1	1	1	6.4	28	1.83	411	7.98	39	23	114	6.4	293.3	10.475	1	2	2
88	2	336	6	2	2	2	2	1	1	2	8.7	24	1.27	284	9.34	36	28	33	0.6	92.7	3.8625	1	2	2
76	1	335	6	2	2	2	2	1	1	1	10.8	32	0.86	234	12.7	23	10	64	1.2	48.7	1.52188	1	2	2
88	1	323	3	2	2	2	2	1	1	1	14.7	3.2	0.54	160	1.59	446	335	117	2.4	2	0.625	1	1	1
85	1	321	8	2	2	2	2	1	1	1	10	23	1.75	308	13.07	16	12	31	0.8	148.9	6.47391	1	2	2
78	1	320	5	2	2	2	2	1	1	1	7.9	34	0.8	231	9.3	25	11	115	2.4	84	2.47059	1	2	2
86	2	318	7	2	2	2	2	1	1	2	8.9	26	1.17	214	12.65	33	14	37	0.6	18.9	0.726923	1	1	2
90	2	317	9	2	2	2	2	1	1	2	11.2	34	1.1	353	11.87	24	10	74	1.19	118.5	3.48529	1	2	2
77	2	316	6	2	2	2	2	1	1	2	9.3	20	1.25	172	13.52	46	30	73	1.3	13.7	0.685	1	1	2
89	1	315	11	2	2	2	2	1	1	1	10.8	35	0.69	249	10.47	39	9	49	1.4	3.6	0.102857	1	1	1
92	1	313	12	2	2	2	2	1	1	1	8.7	29	0.71	186	9.63	28	19	81	2.6	82.6	2.84828	1	2	2
93	1	304	4	2	2	2	2	1	1	1	11.4	33	0.55	193	10.72	29	21	72	0.8	7	0.212121	1	1	1
67	1	303	7	2	2	2	2	1	1	1	12.8	43	0.86	266	17.79	16	13	48	0.8	4	0.0930233	1	1	1
83	1	300	14	2	2	2	2	1	1	1	11.8	29	0.75	234	10.97	19	16	50	0.8	19.1	0.658621	1	1	2
69	1	300	7	2	2	2	2	1	1	1	9.2	35	1.02	336	9.78	27	13	70	1.9	3.5	0.1	1	1	1
74	2	288	9	2	2	2	2	1	1	2	7.3	36	1.45	250	15.24	18	5	66	1	0.9	0.025	1	1	1
82	2	285	5	2	2	2	1	1	1	2	12.7	27	0.61	253	8.27	24	3	79	1	107.6	3.98519	1	2	2
83	1	285	9	2	2	2	2	1	1	1	11.4	37	0.89	296	12.68	16	14	66	1.2	0.9	0.0243243	1	1	1
74	2	283	6	2	2	2	2	1	1	2	11.3	33	0.44	134	12.24	25	24	62	1.3	108	3.27273	1	2	2
80	2	283	5	2	2	2	2	1	1	2	14.1	41	0.47	175	15.53	43	15	45	1.2	34.2	0.834146	1	2	2
85	2	277	4	2	2	2	2	1	1	2	9.5	32	1.01	265	11.59	13	15	25	0.4	65.2	2.0375	1	2	2
80	1	272	9	2	2	2	1	1	1	1	12.5	32	0.63	281	8.97	23	12	64	1.04	51.9	1.62187	1	2	2
80	1	268	7	2	2	2	2	1	1	1	10.1	42	1.24	567	9.28	16	12	45	0.8	15.1	0.359524	1	1	1
65	1	267	5	2	2	2	2	1	1	1	13.3	28	0.78	218	13.32	12	9	38	1.14	39.08	1.39571	1	2	2
73	1	262	3	2	2	2	1	1	1	1	10.6	26	0.81	242	9.22	12	6	38	1	95.8	3.68462	1	2	2
86	2	255	6	2	2	2	2	1	1	2	11.3	29	1.44	270	17.48	18	4	51	0.4	24	0.827586	1	1	2
88	1	245	5	2	2	2	2	1	1	1	11.4	36.9	0.4	245	6.87	17	8	54	0.81	122.2	3.31165	1	2	2
85	1	244	12	2	2	2	2	1	1	1	11.5	36	1.43	332	17.83	55	98	65	1.44	149.1	4.14167	1	2	2
95	2	237	5	2	2	2	2	1	1	2	11.6	37.4	0.68	192	15.37	27	20	61	1.07	7.5	0.200535	1	1	1
99	2	220	3	2	2	2	2	1	1	2	8.7	38	0.66	194	11.25	20	8	66	1	8.1	0.213158	1	1	1
92	2	218	5	2	2	2	2	1	2	2	11.6	36	0.51	272	7.83	13	6	47	0.7	3	0.0833333	1	1	1
78	2	216	7	2	2	2	2	1	1	2	8.5	30	2.02	413	12.47	27	12	43	0.6	41.7	1.39	1	2	2
75	1	209	6	2	2	2	2	1	1	1	10.2	32	1.18	334	11.53	34	19	99	1.5	46.5	1.45312	1	2	2
86	1	205	5	2	2	2	2	1	1	1	13.1	37	0.6	260	11.19	25	14	39	1.1	15.1	0.408108	1	1	1
91	1	205	9	2	2	2	2	1	1	1	10	39	0.48	179	10.46	17	9	49	1.2	11.1	0.284615	1	1	1
79	1	191	3	2	2	2	2	1	1	1	9.7	46	1.12	381	13.12	17	12	69	1.3	226.8	4.93043	1	2	2
88	1	170	5	2	2	2	1	1	1	1	12.7	43	1.12	219	27.93	24	7	31	1	0.5	0.0116279	2	1	1
89	1	164	9	2	2	2	1	1	1	1	14.3	32	1.29	250	23.61	25	18	38	0.65	34.4	1.075	2	2	2
79	2	153	4	2	2	2	1	1	2	2	9.2	34	1.33	251	16.57	25	15	65	0.9	28.4	0.835294	1	2	2
80	2	153	12	2	2	2	1	1	1	2	12.3	36	1.7	270	27.88	13	26	24	0.9	2.3	0.0638889	2	1	1
82	1	151	4	2	2	2	1	1	1	1	12.8	30	1.55	218	27.3	22	11	66	1.1	167.4	5.58	2	2	2
93	2	147	4	2	2	2	1	1	1	2	10.5	28	2.7	316	25.12	24	14	46	1	98.5	3.51786	2	2	2
90	2	144	1	2	2	2	1	1	1	2	11.9	36	0.66	144	19.64	45	15	60	1.1	6	0.166667	2	1	1
91	2	140	4	2	2	2	1	1	1	2	11.7	37	1.67	321	22.52	18	9	81	1.3	2.6	0.0702703	2	1	1
85	1	132	4	2	2	2	1	1	1	1	12	39	1.82	358	23.79	43	27	66	1.3	1.7	0.0435897	2	1	1
70	1	130	3	2	2	2	1	1	1	1	11.3	18	1.38	372	7.55	16	12	44	1.3	71.4	3.96667	1	2	2
76	1	129	7	2	2	2	1	1	2	1	11.7	35	1.23	236	21.34	26	10	33	1.64	55.6	1.58857	2	2	2
80	1	126	12	2	2	2	1	1	2	1	10.2	38	1.34	200	25.97	25	16	126	1.5	29.2	0.768421	2	2	2
68	1	125	4	2	2	2	1	1	1	1	8	38	1.32	323	12.42	28	25	72	3.7	125.9	3.31316	1	2	2
79	1	124	9	2	2	2	1	1	1	1	9.8	38	1.56	395	14.71	15	14	30	0.8	3.9	0.102632	1	1	1
83	1	120	4	2	2	2	1	1	1	1	12	37.1	0.99	177	24.9	9	10	63	1.2	13	0.350404	2	1	1
66	1	119	8	2	2	2	1	1	2	1	14	37	2.84	488	30.15	16	16	23	0.6	90.2	2.43784	2	2	2
94	2	117	9	2	2	2	1	1	2	2	9.9	39	1.46	202	27.91	24	13	82	1.3	100.2	2.56923	2	2	2
92	2	111	4	2	2	2	1	1	1	2	7.7	27	1.44	531	5.64	19	7	37	0.5	44	1.62963	1	2	2
92	2	111	5	2	2	2	1	1	1	2	9.8	36	0.68	136	17.64	233	235	34	0.7	17.6	0.488889	1	1	1
80	1	106	5	2	2	2	1	1	1	1	12.2	40	1.11	205	26.42	28	21	51	1.4	144.1	3.6025	2	2	2
84	2	103	8	2	2	2	1	1	1	2	11	38	0.91	214	17.77	21	22	43	0.8	112.8	2.96842	1	2	2
83	1	96	9	2	2	2	1	1	1	1	11.7	42	0.76	255	14.65	14	9	33	0.6	0.1	0.00238095	1	1	1
92	1	95	4	2	2	2	1	1	1	1	13.9	42	0.56	230	14.21	37	14	41	0.8	73.6	1.75238	1	2	2
87	1	90	3	2	2	1	1	1	1	1	11.5	38	1.21	342	15.46	26	11	44	0.8	2	0.0526316	1	1	1
88	1	86	5	2	2	1	1	1	1	1	11.7	33	1.56	168	35.85	20	10	69	1.18	1.2	0.0363636	2	1	1
74	2	84	5	2	2	1	1	1	2	2	13.9	33	0.69	262	12.08	87	35	59	1.2	146.8	4.44848	1	2	2
86	2	82	7	2	2	1	1	1	1	2	12.3	35	1.35	267	21.77	30	12	87	1.1	137.5	3.92857	2	2	2
82	1	82	5	2	2	1	1	1	1	1	13.1	41	1.15	199	31.04	21	19	56	1.2	2.7	0.0658537	2	1	1
92	2	79	4	2	2	1	1	1	1	2	10	31	2.14	184	36.05	38	7	49	1.2	212	6.83871	2	2	2
83	2	73	5	2	2	1	1	1	1	2	7.9	30	2.23	331	15.97	29	13	66	0.8	94	3.13333	1	2	2
87	2	72	10	2	2	1	1	1	1	2	10.2	22	0.74	350	4.74	13	1	49	0.94	134.9	6.13182	1	2	2
86	1	70	5	2	2	1	1	1	1	1	10	38	1.7	391	16.52	17	9	52	0.8	7	0.184211	1	1	1
89	1	68	5	2	2	1	1	1	1	1	9.3	34	1.08	294	11.62	22	24	94	1.05	5.2	0.152941	1	1	1
94	2	68	9	2	2	1	1	1	1	2	10.7	37	0.84	197	16.88	22	17	42	1	4.9	0.132432	1	1	1
85	1	60	3	2	2	1	1	1	1	1	8.6	37	0.91	165	17.55	12	7	40	1.1	153.8	4.15676	1	2	2
82	2	60	5	2	2	1	1	1	1	2	11.4	23	0.46	327	3.69	10	8	41	0.6	67.2	2.92174	1	2	2
72	1	60	7	2	2	1	1	1	1	1	12.1	39	0.77	284	12.79	26	37	52	1.1	3.6	0.0923077	1	1	1
87	1	59	8	2	2	1	1	1	1	1	12.7	31	1.66	343	19.05	31	39	29	0.6	33.6	1.08387	2	2	2
84	1	59	5	2	2	1	1	1	1	1	11.8	44	1.61	290	28.82	23	8	52	0.9	0.3	0.00681818	2	1	1
89	2	58	12	2	2	1	1	1	1	2	11.5	29	0.85	254	11.16	16	5	22	0.8	172.4	5.94483	1	2	2
76	2	58	6	2	2	1	1	1	1	2	14.7	40	0.96	156	36.18	32	26	53	1.1	8.7	0.2175	2	1	1
77	2	56	12	2	2	1	1	1	1	2	13.6	38	1.04	259	20.75	26	12	52	1.2	72.1	1.89737	2	2	2
94	1	53	14	2	2	1	1	1	1	1	11.6	38	0.55	280	8.66	15	11	41	0.6	0.6	0.0157895	1	1	1
85	1	51	4	2	2	1	1	1	1	1	11.1	36	0.41	228	7.19	10	15	59	0.8	18.4	0.511111	1	1	1
87	1	49	6	2	2	1	1	1	1	1	10.8	32	2.22	332	23.11	14	7	30	0.7	100.8	3.15	2	2	2
89	1	46	3	2	2	1	1	1	1	1	9.6	24	1.1	346	7.32	24	13	86	1.2	102.8	4.28333	1	2	2
75	1	44	8	2	2	1	1	1	1	1	9.6	39	0.81	262	11.57	16	14	43	1	82.4	2.11282	1	2	2
92	1	42	10	2	2	1	1	1	1	1	11.3	40	1.12	270	18.75	27	14	62	1	30.9	0.7725	2	2	2
76	2	41	9	2	2	1	1	1	1	2	11	28	2.07	324	19.68	19	12	33	0.5	39.5	1.41071	2	2	2
92	2	41	3	2	2	1	1	1	1	2	13.1	34	1.32	176	33.41	30	8	34	0.9	31.2	0.917647	2	2	2
89	1	38	7	2	2	1	1	1	1	1	11.9	40	1.39	238	27.8	17	13	40	0.9	2.4	0.06	2	1	1
91	2	37	9	2	2	1	1	1	1	2	11.8	25	0.74	204	10.7	23	15	65	0.8	49.7	1.988	1	2	2
78	2	36	7	2	2	1	1	1	1	2	7.7	29	0.67	158	9.47	11	8	175	3.22	91.6	3.15862	1	2	2
87	2	36	5	2	2	1	1	1	1	2	14.7	34	1.92	483	19.87	34	18	160	1.8	91.4	2.68824	2	2	2
95	1	34	9	2	2	1	1	1	1	1	10.2	25	0.44	166	6.76	45	28	67	0.8	180.7	7.228	1	2	2
72	2	33	3	2	2	1	1	1	1	2	9.6	29.7	1.2	149	22.96	33	9	29	1.2	17.5	0.589226	2	1	1
90	1	32	7	2	2	1	1	1	1	1	8.2	20	1.39	164	13.9	38	12	68	0.8	118.5	5.925	1	2	2
77	2	32	7	2	2	1	1	1	1	2	11	37	1.66	185	36.52	15	7	106	2.3	104.9	2.83514	2	2	2
92	1	30	4	2	1	1	1	1	1	1	14.1	29	0.66	171	15.78	34	20	47	0.9	65.5	2.25862	1	2	2
75	1	29	4	2	1	1	1	1	1	1	9.9	28	0.57	503	3.14	26	14	95	1	46.2	1.65	1	2	2
86	1	28	8	2	1	1	1	1	1	1	13.3	38	0.84	208	20.41	20	10	45	0.91	40.6	1.06842	2	2	2
86	1	26	7	2	1	1	1	1	1	1	10.2	30	0.57	399	4.37	59	14	56	0.8	69.7	2.32333	1	2	2
92	2	26	11	2	1	1	1	1	1	2	10.7	32	1.09	247	15.11	11	4	56	0.7	50.7	1.58438	1	2	2
84	2	26	11	2	1	1	1	1	1	2	13.2	35	0.85	398	9.87	28	11	64	1.1	34.6	0.988571	1	2	2
89	2	26	6	2	1	1	1	1	1	2	9	33	2.13	160	39.54	15	10	70	1.46	8.6	0.260606	2	1	1
82	1	24	7	2	1	1	1	1	1	1	11.7	36	0.73	226	13.61	19	10	29	0.5	0.6	0.0166667	1	1	1
86	1	23	7	2	1	1	1	1	1	1	10.1	38	0.53	173	11.76	17	9	52	2.02	14.5	0.381579	1	1	1
81	1	22	1	2	1	1	1	1	1	1	7.6	37	0.6	159	10.61	14	10	60	4.9	66.4	1.79459	1	2	2
86	1	22	6	2	1	1	1	1	1	1	13.1	34	1.13	346	14.55	21	18	48	0.48	35.5	1.04412	1	2	2
71	1	21	21	2	1	1	1	1	1	1	14.9	23	2.52	221	39.08	43	16	27	0.6	325	14.1304	2	2	2
79	1	21	9	2	1	1	1	1	1	1	13.9	40	0.66	233	15.75	22	15	40	1.1	2.4	0.06	1	1	1
82	2	19	5	2	1	1	1	1	1	2	10.3	35	1.78	285	22.52	41	31	92	1.1	192.9	5.51143	2	2	2
74	2	18	18	2	1	1	1	1	1	2	13.9	38	0.8	170	24.86	35	12	53	0.9	118.2	3.11053	2	2	2
96	1	18	18	2	1	1	1	1	1	1	7.4	36	1.25	216	15.42	15	8	85	1.1	82.4	2.28889	1	2	2
74	2	17	5	2	1	1	1	1	1	2	10.8	32	1.44	246	20.23	32	26	53	1.4	31.4	0.98125	2	2	2
89	1	16	4	2	1	1	1	1	1	1	10.5	32	1.47	202	24.45	14	7	55	0.8	209.2	6.5375	2	2	2
70	1	16	16	2	1	1	1	1	1	1	12	42	2.04	270	38.08	32	12	83	1.06	178.4	4.24762	2	2	2
83	1	16	16	2	1	1	1	1	1	1	8.8	26	3.29	285	26.41	88	42	171	1.6	147.8	5.68462	2	2	2
94	2	15	15	2	1	1	1	1	1	2	7.6	22	0.86	257	5.6	15	9	34	0.4	52.2	2.37273	1	2	2
82	2	15	15	2	1	1	1	1	1	2	11.7	27.6	2.22	232	30.9	32	15	47	1.07	50.5	1.82971	2	2	2
90	2	15	4	2	1	1	1	1	1	2	10.7	37	1.75	214	32.38	19	10	84	1.91	6	0.162162	2	1	1
74	1	13	13	2	1	1	1	1	1	1	10	31	1.33	243	16.97	26	6	40	0.8	228.6	7.37419	1	2	2
84	1	12	12	2	1	1	1	1	1	1	12.7	40	0.84	202	21.12	19	12	48	0.9	1	0.025	2	1	1
80	1	11	11	2	1	1	1	1	2	1	8.8	30	1.44	301	12.63	26	6	43	1	50.6	1.68667	1	2	2
89	1	11	11	2	1	1	1	1	1	1	11.8	35	1.25	230	22.45	17	9	43	1.1	4.3	0.122857	2	1	1
92	1	10	10	2	1	1	1	1	1	1	9.4	38	0.77	298	9.23	43	11	101	1.6	120.6	3.17368	1	2	2
93	1	10	10	2	1	1	1	1	1	1	8.8	29	0.54	153	9.01	51	24	66	1.3	14.2	0.489655	1	1	1
98	2	10	10	1	1	1	1	1	2	2	13	32	0.96	134	29.8	55	18	38	0.6	0.4	0.0125	2	1	1
85	2	9	9	2	1	1	1	1	1	2	10.9	37	0.72	174	16.69	32	23	61	1.3	31.1	0.840541	1	2	2
70	1	9	9	2	1	1	1	1	1	1	9.6	28	0.67	303	5.94	14	11	38	0.6	23.9	0.853571	1	1	2
82	2	9	9	2	1	1	1	1	2	2	15.5	28	0.39	104	16.28	51	67	96	0.8	12.8	0.457143	1	1	1
73	2	8	8	1	1	1	1	1	1	2	11.3	24	0.32	365	2.38	14	10	14	0.51	29.6	1.23333	1	2	2
76	2	7	7	1	1	1	1	1	1	2	11.8	29	0.45	165	9.33	19	20	42	0.9	30.5	1.05172	1	2	2
83	1	6	6	1	1	1	1	1	1	1	15.3	34	0.94	268	18.25	27	16	35	0.7	100.9	2.96765	2	2	2
81	2	6	6	1	1	1	1	1	1	2	9.9	26	0.99	329	7.75	15	14	128	3.6	2.7	0.103846	1	1	1
90	1	5	5	1	1	1	1	1	1	1	12	44	0.5	181	14.59	27	18	47	0.6	43.3	0.984091	1	2	2
82	1	5	5	1	1	1	1	1	1	1	11.3	20	1.4	342	9.25	20	11	25	0.9	37.6	1.88	1	2	2
83	1	4	4	1	1	1	1	1	2	1	13.1	35	1.03	277	17.05	25	31	43	0.7	116.8	3.33714	1	2	2
84	1	3	3	1	1	1	1	1	1	1	9.7	38	2.48	344	26.57	15	12	44	0.8	8.1	0.213158	2	1	1
84	1	3	3	1	1	1	1	1	1	1	15.9	36	1.16	176	37.73	19	10	33	0.8	0.5	0.0138889	2	1	1
90	1	3	3	1	1	1	1	1	1	1	12.1	41	1.07	507	10.47	19	7	63	1.09	0.1	0.00243902	1	1	1
98	2	1	1	1	1	1	1	1	1	2	9.5	31	0.7	115	17.93	14	7	65	0.9	146.9	4.73871	1	2	2
88	2	1	1	1	1	1	1	1	2	2	14.3	33	0.68	139	23.09	32	16	40	0.6	117.3	3.55455	2	2	2
88	2	1	1	1	1	1	1	1	1	2	9.4	26	1.85	175	25.84	190	42	49	0.7	87.1	3.35	2	2	2
90	2	1	1	1	1	1	1	1	1	2	10	30	3.32	268	37.16	30	16	64	1.2	16.2	0.54	2	1	1
93	2	1	1	1	1	1	1	1	1	2	10.7	45	1.18	348	16.33	23	24	53	0.56	0.5	0.0111111	1	1	1
80	1	#NULL!	9	2	2	2	2	2	1	1	10.1	31	0.85	235	11.32	32	20	119	3.5	308.9	9.96452	1	2	2
77	1	#NULL!	6	2	2	2	2	2	2	1	13.4	35	1.05	208	23.68	21	13	58	0.4	229.4	6.55429	2	2	2
88	2	#NULL!	7	2	2	2	2	2	1	2	10.3	33	1.4	237	20.08	43	46	78	1	229	6.93939	2	2	2
73	1	#NULL!	5	2	2	2	2	2	1	1	8.9	23	1.13	150	15.42	27	9	30	0.8	186	8.08696	1	2	2
82	2	#NULL!	10	2	2	2	2	2	1	2	10.5	36	1.01	201	18.99	12	5	68	0.6	148	4.11111	2	2	2
81	1	#NULL!	7	2	2	2	2	2	1	1	11.6	41	1.12	221	24.1	22	13	69	1.08	146.9	3.58293	2	2	2
86	1	#NULL!	8	2	2	2	2	0	1	1	12.8	29	1.89	189	37.12	90	32	60	1.1	144.8	4.9931	2	2	2
91	1	#NULL!	4	2	2	2	2	2	1	1	14	37	1.88	150	64.92	19	18	56	1.3	143	3.86486	2	2	2
95	2	#NULL!	7	2	2	2	0	0	2	2	11.5	42	1.9	349	26.3	48	14	56	0.8	139.8	3.32857	2	2	2
83	1	#NULL!	9	2	2	2	2	2	1	1	12.7	44	1.45	119	68.09	22	13	56	1.2	132	3	2	2	2
76	1	#NULL!	8	2	2	2	2	2	2	1	15.6	40	1.9	212	55.92	12	8	56	1	130.4	3.26	2	2	2
69	1	#NULL!	3	2	2	2	2	2	1	1	12.2	34	2	246	33.72	24	21	41	1.1	114.4	3.36471	2	2	2
87	1	#NULL!	7	2	2	2	2	2	1	1	8.2	27	2.82	372	16.78	27	38	41	0.7	108.6	4.02222	1	2	2
81	1	#NULL!	3	2	2	2	2	2	1	1	10.5	37	1.47	317	18.02	18	15	69	1	103.7	2.8027	2	2	2
71	2	#NULL!	6	2	2	2	2	2	1	2	9.3	42	0.98	241	15.88	14	8	31	0.5	103.6	2.46667	1	2	2
77	1	#NULL!	7	2	2	2	2	2	1	1	14.4	41.7	0.8	185	25.97	30	8	50	1.17	99	2.3741	2	2	2
86	1	#NULL!	1	2	2	2	2	2	1	1	8.8	24	1.46	262	11.77	11	11	55	1.1	94	3.91667	1	2	2
67	2	#NULL!	9	2	2	2	2	2	1	2	13.1	28	2.33	217	39.38	23	35	48	0.7	90.3	3.225	2	2	2
84	1	#NULL!	11	2	2	2	2	2	1	1	10.6	34	1.33	191	25.1	28	24	49	0.7	88	2.58824	2	2	2
67	1	#NULL!	3	2	2	2	0	0	1	1	11.9	41	0.95	183	25.33	21	18	76	0.96	83.9	2.04634	2	2	2
79	1	#NULL!	7	2	2	2	2	2	1	1	10.1	33	1	204	16.34	40	20	30	0.7	80.9	2.45152	1	2	2
70	2	#NULL!	5	2	2	2	2	2	1	2	11.5	40	0.86	227	17.43	19	15	60	0.8	80.8	2.02	1	2	2
89	2	#NULL!	7	2	2	2	2	2	1	2	12.6	43	0.99	284	18.89	19	11	40	0.7	80.6	1.87442	2	2	2
87	1	#NULL!	14	2	2	2	2	2	1	1	10.7	38	0.79	173	18.57	41	37	52	0.6	80.3	2.11316	2	2	2
80	2	#NULL!	6	2	2	2	0	0	2	2	10.7	37	1.14	218	20.7	20	10	100	1.1	79.9	2.15946	2	2	2
78	2	#NULL!	7	2	2	2	2	2	1	2	10.9	42	1.42	300	21.67	28	15	73	0.9	71.2	1.69524	2	2	2
86	2	#NULL!	3	2	2	2	2	2	1	2	11.2	42	1.21	350	16.26	17	6	56	0.7	68.2	1.62381	1	2	2
83	1	#NULL!	12	2	2	2	2	2	1	1	10.8	28	1.19	267	13.48	23	7	33	0.9	67.2	2.4	1	2	2
80	2	#NULL!	5	2	2	2	2	2	1	2	11.1	39	1.79	192	40.36	15	11	129	0.9	66.6	1.70769	2	2	2
78	1	#NULL!	3	2	2	2	2	2	1	1	11.2	38	1.42	321	18.83	12	9	46	0.7	66.2	1.74211	2	2	2
75	2	#NULL!	6	2	2	2	2	2	1	2	11.4	38	1.93	318	26.29	18	11	32	0.7	66.2	1.74211	2	2	2
85	1	#NULL!	9	2	2	2	2	2	1	1	12.6	37	1.48	226	30.53	32	16	48	0.7	60.4	1.63243	2	2	2
80	1	#NULL!	10	2	2	2	2	2	1	1	11.7	25	1.41	124	33.26	62	42	70	1	60.1	2.404	2	2	2
86	1	#NULL!	8	2	2	2	2	2	1	1	11.6	36	1.19	252	19.72	13	11	53	0.7	59.3	1.64722	2	2	2
82	1	#NULL!	8	2	2	2	2	2	2	1	14.7	38	1.52	252	33.69	17	10	50	1.1	59	1.55263	2	2	2
76	2	#NULL!	5	2	2	2	2	2	1	2	11.2	34	1.55	165	35.77	24	5	32	0.8	58.5	1.72059	2	2	2
92	2	#NULL!	9	2	2	2	2	2	1	2	12.4	40	1.23	296	20.61	58	106	68	1.7	57.8	1.445	2	2	2
71	2	#NULL!	5	2	2	2	2	2	1	2	14.1	36	3.48	200	88.32	23	33	36	0.6	57.5	1.59722	2	2	2
86	2	#NULL!	7	2	2	2	2	2	1	2	7.5	31	1.72	249	16.06	19	10	78	1	56.2	1.8129	1	2	2
79	2	#NULL!	5	2	2	2	2	0	1	2	11.7	35	0.89	296	12.31	25	14	25	0.63	53.1	1.51714	1	2	2
67	1	#NULL!	4	2	2	2	2	2	1	1	11	36	1.69	217	30.84	14	9	50	1.3	52.9	1.46944	2	2	2
90	1	#NULL!	11	2	2	2	2	2	1	1	13.7	36	1.67	229	35.97	28	19	46	1	51.7	1.43611	2	2	2
85	2	#NULL!	8	2	2	2	2	2	1	2	11.5	42	0.87	222	18.93	16	12	36	0.7	51	1.21429	2	2	2
75	1	#NULL!	5	2	2	2	2	2	1	1	12.8	39	1.8	180	49.92	33	20	35	0.5	49.1	1.25897	2	2	2
73	1	#NULL!	7	2	2	2	2	2	1	1	12.8	36	1.93	234	38.01	27	13	59	1	48	1.33333	2	2	2
69	1	#NULL!	7	2	2	2	2	2	1	1	11.3	38	0.87	176	21.23	21	9	45	1	46	1.21053	2	2	2
75	1	#NULL!	6	2	2	2	2	2	1	1	11.8	38	0.95	229	18.6	20	13	47	1.1	45	1.18421	2	2	2
78	2	#NULL!	4	2	2	2	2	2	1	2	13	39	1.09	262	21.09	30	13	67	1.8	39.3	1.00769	2	2	2
78	2	#NULL!	4	2	2	2	2	2	1	2	10.6	35	1.46	194	27.92	18	9	99	2	39.2	1.12	2	2	2
72	2	#NULL!	7	2	2	2	2	2	1	2	13.2	38	2.45	331	37.13	28	18	84	0.7	37.3	0.981579	2	2	2
86	1	#NULL!	5	2	2	2	2	0	1	1	9.2	33	0.68	195	10.59	19	19	80	1.2	37	1.12121	1	2	2
88	1	#NULL!	5	2	2	2	0	0	1	1	10.5	32.9	1.3	212	21.18	14.8	10.1	113.6	1.09	36.5	1.10942	2	2	2
82	1	#NULL!	9	2	2	2	2	2	1	1	13	40	1.06	242	22.78	21	11	27	0.7	35.7	0.8925	2	2	2
88	1	#NULL!	5	2	2	2	2	2	1	1	12.4	34	0.61	191	13.46	19	4	32	0.6	35.4	1.04118	1	2	2
94	1	#NULL!	7	2	2	2	2	2	1	1	11.7	42	1.63	353	22.69	24	11	33	0.9	34.4	0.819048	2	2	2
90	1	#NULL!	9	2	2	2	0	0	1	1	11.4	34	0.71	164	16.78	14	11	66	0.72	33.5	0.985294	1	2	2
89	2	#NULL!	5	2	2	2	2	2	1	2	13.4	45	0.75	201	22.5	18	12	50	1.3	32.8	0.728889	2	2	2
69	2	#NULL!	8	2	2	2	2	2	1	2	12.2	42.5	1.97	307	33.27	17	14	37	0.7	27.89	0.656235	2	1	1
94	1	#NULL!	5	2	2	2	2	2	1	1	13.8	40	0.77	232	18.32	20	8	40	1	25.8	0.645	2	1	1
75	2	#NULL!	4	2	2	2	2	2	1	2	13.8	40	0.77	232	18.32	20	8	40	1	25.8	0.645	2	1	1
86	2	#NULL!	3	2	2	2	2	0	1	2	7.6	36	0.86	187	12.58	30	23	46	0.67	25.5	0.708333	1	1	2
76	2	#NULL!	3	2	2	2	2	2	1	2	12.5	38	1.19	294	19.23	22	14	78	0.9	24.6	0.647368	2	1	1
75	1	#NULL!	9	2	2	2	2	2	1	1	13.1	40	1.48	281	27.6	20	17	50	0.8	24	0.6	2	1	1
92	1	#NULL!	10	2	2	2	2	0	1	1	11	39	1.34	303	18.97	34	17	20	0.5	21.5	0.551282	2	1	1
80	1	#NULL!	12	2	2	2	2	0	1	1	10.8	37	1.07	253	16.9	21	18	42	0.7	20.4	0.551351	1	1	1
73	1	#NULL!	7	2	2	2	2	2	2	1	14.4	43	3.7	206	111.22	18	16	54	1.9	20.4	0.474419	#NULL!	1	1
86	1	#NULL!	9	2	2	2	2	2	1	1	9.9	43	0.84	178	20.09	20	17	78	1.2	19.3	0.448837	2	1	1
87	1	#NULL!	3	2	2	2	2	2	1	1	13.4	42	1.46	132	62.25	17	12	28	0.41	18.4	0.438095	2	1	1
91	1	#NULL!	4	2	2	2	2	2	1	1	12.2	45	1.27	141	49.45	45	10	35	1.2	17.9	0.397778	2	1	1
70	1	#NULL!	8	2	2	2	2	2	1	1	11.5	37	1.55	191	34.53	12	12	71	2.6	16.7	0.451351	2	1	1
71	2	#NULL!	5	2	2	2	2	2	1	2	15.6	39	1.42	253	34.15	22	18	37	0.6	16.4	0.420513	2	1	1
89	2	#NULL!	9	2	2	2	2	2	2	2	12.2	35	1.63	265	26.26	16	8	33	0.8	15	0.428571	2	1	1
84	2	#NULL!	9	2	2	2	2	2	1	2	12.7	38.8	0.89	232	18.9	30	18	58	0.99	14.7	0.378866	2	1	1
86	1	#NULL!	5	2	2	2	0	0	1	1	13.1	40	1.53	375	21.38	14	12	28	0.69	14.2	0.355	2	1	1
80	1	#NULL!	9	2	2	2	2	2	1	1	12.6	41	1.69	290	30.11	19	16	51	0.8	14	0.341463	2	1	1
85	2	#NULL!	8	2	2	2	2	2	1	2	9.9	40	1.61	230	27.72	21	11	77	1.6	13.4	0.335	2	1	1
69	1	#NULL!	7	2	2	2	2	2	1	1	12.9	41	1.14	169	35.68	23	18	59	0.9	13.3	0.32439	2	1	1
80	1	#NULL!	5	2	2	2	2	2	1	1	12.7	24	1.74	209	25.38	16	11	51	1.07	13	0.541667	2	1	1
89	1	#NULL!	8	2	2	2	2	2	1	1	12.7	34	4.24	388	47.19	12	13	25	0.7	12.9	0.379412	2	1	1
80	2	#NULL!	7	2	2	2	2	2	1	2	11.8	31	1.78	317	20.54	52	21	36	0.6	12.8	0.412903	2	1	1
90	2	#NULL!	6	2	2	2	2	2	1	2	12.5	35	0.95	131	31.73	24	11	87	2.1	12.5	0.357143	2	1	1
78	1	#NULL!	6	2	2	2	2	2	1	1	12.4	32	1.22	112	43.22	18	13	61	1.3	12.5	0.390625	2	1	1
78	2	#NULL!	11	2	2	2	2	2	1	2	16.8	35	1	211	27.87	22	12	54	1.4	12.2	0.348571	2	1	1
87	2	#NULL!	5	2	2	2	2	2	1	2	12.6	43	2.45	322	41.22	15	19	41	0.9	11.5	0.267442	2	1	1
71	2	#NULL!	12	2	2	2	2	2	1	2	10.6	36	1.1	286	14.68	22	20	53	1.14	11.3	0.313889	1	1	1
86	1	#NULL!	4	2	2	2	2	2	1	1	12.3	41	0.7	223	15.83	28	16	94	1.5	11.3	0.27561	1	1	1
85	1	#NULL!	11	2	2	2	2	2	1	1	12.9	38	1.98	362	26.81	13	6	51	0.74	10.9	0.286842	2	1	1
74	1	#NULL!	3	2	2	2	2	2	1	1	8.7	35	0.87	110	24.08	9	8	68	1.33	10.8	0.308571	2	1	1
80	2	#NULL!	12	2	2	2	2	0	1	2	12.8	42	1.03	195	28.4	19	12	38	0.8	10.6	0.252381	2	1	1
85	1	#NULL!	3	2	2	2	2	2	1	1	12.6	44	0.6	210	15.84	15	13	94	1	10.1	0.229545	1	1	1
81	2	#NULL!	7	2	2	2	2	2	1	2	12.7	41	1.64	260	32.84	19	18	48	1.2	10.1	0.246341	2	1	1
85	1	#NULL!	5	2	2	2	2	2	1	1	13.2	41	0.61	121	27.28	18	14	51	1.1	10	0.243902	2	1	1
78	1	#NULL!	7	2	2	2	2	2	1	1	13.8	36	1.44	185	38.67	17	11	55	1.2	10	0.277778	2	1	1
69	2	#NULL!	8	2	2	2	0	0	1	2	11.7	39	2	249	36.65	15.1	12.1	52.6	1.1	9.91	0.254103	2	1	1
86	2	#NULL!	7	2	2	2	2	2	1	2	11.6	38	2.34	236	43.71	22	7	60	1.6	9.9	0.260526	2	1	1
85	2	#NULL!	10	2	2	2	2	2	2	2	13.8	39	2.44	208	63.14	19	12	38	0.94	9.9	0.253846	2	1	1
68	1	#NULL!	7	2	2	2	2	2	2	1	12.8	39	0.67	206	16.24	23	19	43	0.6	9.5	0.24359	1	1	1
83	1	#NULL!	5	2	2	2	2	2	1	1	11.4	32.4	2.1	206	37.65	30	24	75	1	9.3	0.287037	2	1	1
75	1	#NULL!	14	2	2	2	0	0	2	1	12.9	41	1.59	285	29.51	25	16	35	0.65	8.9	0.217073	2	1	1
76	2	#NULL!	4	2	2	2	2	2	1	2	10	40	1.4	327	17.13	22	16	23	0.6	8.9	0.2225	1	1	1
86	1	#NULL!	9	2	2	2	2	2	1	1	11.9	42	0.49	167	14.66	21	12	36	1.1	8.4	0.2	1	1	1
90	1	#NULL!	9	2	2	2	2	2	1	1	11.1	26	1.83	156	33.86	16	10	72	1	7.8	0.3	2	1	1
72	2	#NULL!	3	2	2	2	2	2	2	2	15.3	42	2.7	270	64.26	23	23	40	0.7	7.6	0.180952	2	1	1
80	2	#NULL!	12	2	2	2	2	0	1	2	11.1	38	4.12	323	53.8	16	9	38	0.78	7.4	0.194737	2	1	1
84	1	#NULL!	3	2	2	2	2	2	1	1	12.8	37	1.4	293	22.63	110	69	37	0.8	7.4	0.2	2	1	1
90	2	#NULL!	6	2	2	2	2	2	1	2	12.2	43	1.26	252	26.23	23	9	33	0.9	6.7	0.155814	2	1	1
79	2	#NULL!	3	2	2	2	2	2	1	2	11.6	43	0.84	263	15.93	19	11	63	1	6.5	0.151163	1	1	1
86	2	#NULL!	3	2	2	2	2	2	1	2	9.8	31.7	0.94	202	14.46	31	17	39	0.7	6.3	0.198738	1	1	1
69	1	#NULL!	4	2	2	2	2	2	1	1	12.9	46	1.12	269	24.71	24	16	25	0.9	6.2	0.134783	2	1	1
84	1	#NULL!	7	2	2	2	2	2	1	1	13	32	2.21	356	25.82	16	11	42	0.8	6.2	0.19375	2	1	1
85	2	#NULL!	8	2	2	2	2	2	2	2	14.8	52	0.9	195	35.52	84	102	40	0.98	6.1	0.117308	2	1	1
77	1	#NULL!	5	2	2	2	2	2	1	1	14	38	0.78	200	20.75	22	11	30	0.9	5.8	0.152632	2	1	1
80	1	#NULL!	4	2	2	2	2	2	1	1	11.1	39	1.36	372	15.83	22	10	54	1.3	5.6	0.14359	1	1	1
82	2	#NULL!	9	2	2	2	2	2	1	2	13	41	1.72	194	47.26	56	23	40	1.1	5.6	0.136585	2	1	1
82	1	#NULL!	3	2	2	2	2	2	1	1	13.6	39	3.48	285	64.76	10	14	58	1.4	5.2	0.133333	2	1	1
69	1	#NULL!	7	2	2	2	2	2	1	1	13.6	33	1.1	265	18.63	18	11	28	0.82	5	0.151515	2	1	1
72	2	#NULL!	8	2	2	2	2	2	1	2	11.9	35	2.05	257	33.22	31	22	36	0.8	5	0.142857	2	1	1
78	2	#NULL!	3	2	2	2	2	2	1	2	11.6	30	1.07	215	17.32	28	14	54	1.1	4.6	0.153333	1	1	1
80	2	#NULL!	7	2	2	2	2	2	1	2	13.9	37	1.49	293	26.15	24	14	32	0.8	4.6	0.124324	2	1	1
90	1	#NULL!	5	2	2	2	2	2	1	1	11.4	34	0.86	216	15.43	18	13	46	0.8	4.5	0.132353	1	1	1
82	1	#NULL!	7	2	2	2	2	2	1	1	11	42	1.04	280	17.16	24	20	48	1.6	4.5	0.107143	1	1	1
78	1	#NULL!	5	2	2	2	2	2	1	1	14.3	43	1.45	147	60.65	30	12	35	0.8	4.4	0.102326	2	1	1
79	1	#NULL!	8	2	2	2	2	2	1	1	12.5	44	1.97	299	36.24	24	27	48	1.2	4.3	0.0977273	2	1	1
76	1	#NULL!	5	2	2	2	2	0	1	1	12.3	42	1.13	141	41.4	22	19	50	1.04	4.2	0.1	2	1	1
69	1	#NULL!	5	2	2	2	2	0	1	1	12.5	41	0.79	191	21.2	19	12	52	1.03	4.1	0.1	2	1	1
69	2	#NULL!	4	2	2	2	2	2	1	2	13.3	37	1.51	121	61.41	17	14	31	0.6	3.9	0.105405	2	1	1
72	2	#NULL!	6	2	2	2	2	2	1	2	12.5	41	2.96	295	51.42	25	34	37	0.7	3.8	0.0926829	2	1	1
77	1	#NULL!	7	2	2	2	2	2	1	1	11.4	37	0.77	293	11.08	38	20	44	0.8	3.7	0.1	1	1	1
84	2	#NULL!	7	2	2	2	2	0	1	2	11.2	42	0.84	395	10	16	13	55	0.97	3.4	0.0809524	1	1	1
71	2	#NULL!	6	2	2	2	2	2	2	2	14.6	42	2.01	167	73.8	26	18	31	0.8	3.4	0.0809524	2	1	1
71	2	#NULL!	9	2	2	2	2	2	1	2	13.7	44	1.38	196	42.44	22	18	39	0.9	3.3	0.075	2	1	1
79	1	#NULL!	8	2	2	2	2	2	1	1	12.6	44	2.54	195	72.21	18	15	37	0.8	3.3	0.075	2	1	1
74	1	#NULL!	5	2	2	2	2	2	1	1	12.7	44	1.51	272	31.02	10	10	70	1.1	3.1	0.0704545	2	1	1
80	2	#NULL!	8	2	2	2	2	2	1	2	13.5	40	1.77	302	31.65	28	15	56	0.7	3.1	0.0775	2	1	1
74	1	#NULL!	9	2	2	2	2	2	1	1	12.4	29	2.46	241	36.71	9	7	25	0.9	3	0.103448	2	1	1
81	1	#NULL!	7	2	2	2	2	2	1	1	12.5	40	1.72	255	33.73	15	8	27	0.5	2.9	0.0725	2	1	1
81	1	#NULL!	5	2	2	2	2	0	1	1	13.2	45	0.53	215	14.64	20	9	25	0.6	2.8	0.0622222	1	1	1
79	1	#NULL!	9	2	2	2	2	2	1	1	12.9	40	1.45	197	37.98	20	14	43	0.8	2.8	0.07	2	1	1
70	1	#NULL!	7	2	2	2	2	2	2	1	10.7	44	4.14	283	68.87	26	15	30	0.65	2.8	0.0636364	2	1	1
77	2	#NULL!	11	2	2	2	0	0	1	2	13.4	44	1.13	284	23.46	15	15	18	0.68	2.7	0.0613636	2	1	1
83	2	#NULL!	3	2	2	2	2	0	1	2	13.4	41	1.69	188	49.39	19	11	27	0.63	2.6	0.0634146	2	1	1
77	2	#NULL!	11	2	2	2	2	2	1	2	11.7	37	2.68	344	33.73	26	12	58	1	2.6	0.0702703	2	1	1
81	1	#NULL!	7	2	2	2	2	2	1	1	9.1	39	5.85	347	59.83	26	20	53	0.8	2.6	0.0666667	2	1	1
87	2	#NULL!	5	2	2	2	2	2	1	2	13.6	44	3.36	299	67.24	20	13	48	0.9	2.6	0.0590909	2	1	1
90	1	#NULL!	6	2	2	2	2	2	1	1	12.1	43	2.05	319	33.44	20	9	38	0.7	2.5	0.0581395	2	1	1
77	1	#NULL!	4	2	2	2	2	2	1	1	12.4	42	2.32	248	48.72	57	22	31	0.7	2.5	0.0595238	2	1	1
67	1	#NULL!	6	2	2	2	2	2	2	1	11.6	34	0.99	156	25.03	32	16	30	0.8	2.4	0.0705882	2	1	1
93	1	#NULL!	12	2	2	2	0	0	1	1	11.4	42	0.97	238	19.51	20	14	33	0.59	2.3	0.0547619	2	1	1
93	2	#NULL!	8	2	2	2	2	0	1	2	10	34	1.45	189	26.08	12	3	21	0.75	2.3	0.0676471	2	1	1
76	2	#NULL!	7	2	2	2	2	2	1	2	13.7	39	1.46	286	27.28	29	10	38	0.7	2.2	0.0564103	2	1	1
75	1	#NULL!	10	2	2	2	2	2	1	1	13.7	38	1	252	20.66	35	14	41	9.7	2.1	0.0552632	2	1	1
88	2	#NULL!	4	2	2	2	2	2	1	2	14	39	0.74	173	23.35	17	13	32	0.5	2.1	0.0538462	2	1	1
81	1	#NULL!	3	2	2	2	2	2	1	1	12	39	1.16	217	25.02	23	11	60	1	2.1	0.0538462	2	1	1
73	1	#NULL!	7	2	2	2	2	2	1	1	14	39	1.5	128	63.98	19	11	54	1	2.1	0.0538462	2	1	1
92	1	#NULL!	5	2	2	2	2	2	1	1	12.7	44	1.6	283	31.59	25	13	54	0.9	2	0.0454545	2	1	1
93	2	#NULL!	4	2	2	2	2	2	2	2	13.8	38	1.14	146	40.95	31	21	65	0.8	2	0.0526316	2	1	1
83	2	#NULL!	9	2	2	2	2	0	1	2	14.1	38	1.25	280	23.92	17	11	43	0.65	1.9	0.05	2	1	1
84	1	#NULL!	3	2	2	2	2	2	1	1	13.6	37	2.42	353	34.5	26	12	34	0.84	1.9	0.0513514	2	1	1
79	2	#NULL!	6	2	2	2	2	2	1	2	12.5	44	3.84	314	67.26	36	23	39	0.9	1.9	0.0431818	2	1	1
89	2	#NULL!	4	2	2	2	0	0	1	2	12.4	45	0.61	248	13.73	29	20	52	0.83	1.8	0.04	1	1	1
83	2	#NULL!	9	2	2	2	2	0	1	2	11.3	45	2.6	250	52.88	22	18	35	0.65	1.8	0.04	2	1	1
82	1	#NULL!	5	2	2	2	2	2	1	1	9.7	43	0.99	248	16.65	36	15	51	0.9	1.8	0.0418605	1	1	1
83	1	#NULL!	7	2	2	2	2	2	1	1	13.2	39	1.33	231	29.64	32	33	40	0.6	1.8	0.0461538	2	1	1
80	1	#NULL!	10	2	2	2	2	2	1	1	13.3	39	1.61	203	41.14	30	14	40	1.2	1.8	0.0461538	2	1	1
72	1	#NULL!	3	2	2	2	2	2	1	1	12.2	40.1	3.05	235	63.49	28	17	50	0.83	1.8	0.0448878	2	1	1
83	1	#NULL!	5	2	2	2	2	2	1	1	13.2	43	3.97	234	96.3	19	12	33	0.6	1.8	0.0418605	2	1	1
65	1	#NULL!	9	2	2	2	2	2	2	1	14.9	46	4.54	271	114.82	23	36	34	1.2	1.8	0.0391304	#NULL!	1	1
88	1	#NULL!	7	2	2	2	2	2	1	1	13.7	38	1.09	256	22.17	29	22	30	0.8	1.7	0.0447368	2	1	1
70	1	#NULL!	3	2	2	2	2	2	2	1	14.3	41	1.64	172	55.9	24	15	26	0.7	1.7	0.0414634	2	1	1
78	2	#NULL!	3	2	2	2	2	0	1	2	14.4	38	1.31	248	28.9	26	15	46	1	1.6	0.0421053	2	1	1
88	2	#NULL!	8	2	2	2	2	2	1	2	13.8	40	0.43	192	12.36	17	13	47	1.2	1.6	0.04	1	1	1
84	2	#NULL!	5	2	2	2	2	2	1	2	11.5	41	1.38	257	25.32	18	10	96	1.8	1.6	0.0390244	2	1	1
83	1	#NULL!	1	2	2	2	2	2	1	1	13.1	36	0.92	152	28.54	24	16	29	1	1.6	0.0444444	2	1	1
76	2	#NULL!	4	2	2	2	2	2	1	2	12.7	43	0.86	111	42.31	19	8	31	1	1.6	0.0372093	2	1	1
76	1	#NULL!	4	2	2	2	2	2	1	1	10.5	38	1.38	301	18.29	25	20	45	1	1.5	0.0394737	2	1	1
84	1	#NULL!	8	2	2	2	2	2	1	1	12.5	45	0.51	158	18.16	20	8	35	0.8	1.5	0.0333333	2	1	1
75	1	#NULL!	7	2	2	2	2	2	1	1	8.9	36	1.58	177	28.6	26	19	56	0.6	1.5	0.0416667	2	1	1
86	1	#NULL!	6	2	2	2	2	0	1	1	10.9	39	2.35	299	33.41	17	6	53	1.24	1.4	0.0358974	2	1	1
85	1	#NULL!	7	2	2	2	2	2	1	1	13.4	40	0.56	271	11.08	22	6	30	1	1.4	0.035	1	1	1
91	1	#NULL!	7	2	2	2	2	2	1	1	8.8	37	2.02	231	28.47	21	10	68	2.1	1.4	0.0378378	2	1	1
83	1	#NULL!	4	2	2	2	2	2	1	1	10.8	46	0.97	232	20.77	36	17	78	1.2	1.3	0.0282609	2	1	1
69	1	#NULL!	5	2	2	2	2	2	1	1	12.9	46	0.97	246	23.4	38	15	35	0.9	1.3	0.0282609	2	1	1
70	2	#NULL!	9	2	2	2	2	2	1	2	15.8	42	1.4	181	51.33	28	27	41	1.1	1.3	0.0309524	2	1	1
79	1	#NULL!	7	2	2	2	2	2	1	1	11.8	41	0.65	231	13.61	31	20	42	0.9	1.2	0.0292683	1	1	1
81	1	#NULL!	6	2	2	2	2	2	1	1	13.5	42	2.41	245	55.77	26	16	32	0.8	1.2	0.0285714	2	1	1
80	1	#NULL!	8	2	2	2	2	2	1	1	13.2	40	4.41	135	172.48	14	13	57	1	1.2	0.03	#NULL!	1	1
79	2	#NULL!	7	2	2	2	2	0	1	2	12.5	38	0.62	137	21.5	19	11	40	0.92	1	0.0263158	2	1	1
91	2	#NULL!	3	2	2	2	2	2	1	2	11.5	40	0.67	181	17.03	22	15	42	0.8	1	0.025	1	1	1
81	1	#NULL!	5	2	2	2	2	2	1	1	13.4	39	1.8	275	34.21	14	12	36	0.7	1	0.025641	2	1	1
67	2	#NULL!	8	2	2	2	2	2	1	2	11.8	38	1.91	193	44.38	29	13	32	0.9	1	0.0263158	2	1	1
80	2	#NULL!	7	2	2	2	2	2	1	2	13.9	40	2.78	318	48.61	18	10	36	0.7	1	0.025	2	1	1
72	2	#NULL!	5	2	2	2	2	2	1	2	11.6	41	4.54	340	63.51	18	16	41	0.8	1	0.0243902	2	1	1
82	1	#NULL!	5	2	2	2	2	0	1	1	11.1	43	0.66	399	7.9	13	5	36	0.6	0.9	0.0209302	1	1	1
79	1	#NULL!	4	2	2	2	2	2	1	1	11.1	43	0.66	399	7.9	13	5	36	0.6	0.9	0.0209302	1	1	1
76	1	#NULL!	9	2	2	2	2	2	1	1	13.4	34	2.58	346	33.97	14	14	39	0.8	0.9	0.0264706	2	1	1
83	1	#NULL!	8	2	2	2	2	2	1	1	14	44	1.88	253	45.77	22	30	35	0.6	0.8	0.0181818	2	1	1
77	1	#NULL!	6	2	2	2	2	2	1	1	12.4	41	2.67	207	65.58	28	20	36	0.7	0.8	0.0195122	2	1	1
90	1	#NULL!	12	2	2	2	0	0	1	1	14.8	40	0.99	266	22.03	19	12	37	0.83	0.7	0.0175	2	1	1
65	1	#NULL!	10	2	2	2	0	0	1	1	12.2	40	1.84	253	35.49	24	16	49	0.94	0.7	0.0175	2	1	1
76	1	#NULL!	7	2	2	2	2	2	1	1	13.8	38	1.02	292	18.32	36	22	44	0.8	0.7	0.0184211	2	1	1
80	2	#NULL!	4	2	2	2	2	0	1	2	10.1	36	1.44	302	17.34	17	8	31	0.62	0.6	0.0166667	1	1	1
85	2	#NULL!	3	2	2	2	2	0	1	2	12.4	41	1.13	184	31.22	48	17	48	1.15	0.6	0.0146341	2	1	1
85	2	#NULL!	4	2	2	2	2	0	1	2	14.1	41	1.29	147	50.73	15	11	36	0.8	0.6	0.0146341	2	1	1
95	2	#NULL!	8	2	2	2	2	2	1	2	10.9	41	0.85	275	13.81	27	14	46	0.6	0.6	0.0146341	1	1	1
79	2	#NULL!	7	2	2	2	2	2	2	2	15.5	36	1.38	333	23.12	25	11	65	1	0.6	0.0166667	2	1	1
85	1	#NULL!	6	2	2	2	2	2	2	1	11.5	37	1.64	251	27.8	20	14	56	1	0.6	0.0162162	2	1	1
86	1	#NULL!	9	2	2	2	2	2	1	1	12.6	43	1.38	204	36.65	30	16	50	1.1	0.6	0.0139535	2	1	1
82	2	#NULL!	3	2	2	2	2	0	2	2	16.9	43	1.87	275	49.42	21	20	38	0.8	0.5	0.0116279	2	1	1
90	1	#NULL!	7	2	2	2	2	2	1	1	11	42	0.37	158	10.82	21	22	53	0.8	0.5	0.0119048	1	1	1
84	1	#NULL!	7	2	2	2	2	2	1	1	10.7	44	1.51	188	37.81	17	10	62	1.03	0.5	0.0113636	2	1	1
82	1	#NULL!	4	2	2	2	2	2	1	1	12.7	45	1.93	146	75.55	40	20	35	0.84	0.5	0.0111111	2	1	1
68	1	#NULL!	3	2	2	2	2	2	1	1	15.4	31	4.32	436	47.3	13	12	34	0.6	0.44	0.0141935	2	1	1
71	2	#NULL!	3	2	2	2	2	2	2	2	15	43	2.29	241	61.29	19	10	70	1	0.4	0.00930233	2	1	1
76	2	#NULL!	5	2	2	2	2	2	1	2	14.2	38	0.88	180	26.38	14	5	31	0.5	0.3	0.00789474	2	1	1
85	2	#NULL!	3	2	2	2	0	0	2	2	11.4	40	1.2	311	17.59	17	11	59	0.75	0.2	0.005	1	1	1
81	1	#NULL!	8	2	2	2	0	0	2	1	13.2	42	1.1	190	32.1	20	13	35	0.68	0.2	0.0047619	2	1	1
85	1	#NULL!	7	2	2	2	2	2	1	1	13.2	36	0.7	160	20.79	21	19	46	0.7	0.2	0.00555556	2	1	1
82	1	#NULL!	9	2	2	2	2	2	1	1	13	44	1.43	233	35.11	26	10	26	0.7	0.2	0.00454545	2	1	1
83	1	#NULL!	4	2	2	2	2	2	1	1	13.4	39	1.87	357	27.37	24	10	46	0.9	0.1	0.0025641	2	1	1
79	1	#NULL!	5	2	2	2	2	2	2	1	11.4	42	1.34	132	48.61	18	18	43	1	0.1	0.00238095	2	1	1
76	1	#NULL!	7	2	2	2	2	2	1	1	13.1	38	1.53	175	43.52	13	4	40	0.5	0	0	2	1	1
